# Supplementary material for: In Vitro Propagation of an Endangered Helianthus verticillatus by Axillary Bud Proliferation
Source: Plants (Basel). 2020 Jun 3;9(6):712. doi: 10.3390/plants9060712 (PMC7356533; doi:10.3390/plants9060712)
Supplement: Supplementary file 1 [file plants-09-00712-s001.zip]

Archive with 7 entries (6 files):
- plants-775981-supplementary/
- plants-775981-supplementary/Figure S1.pdf
- plants-775981-supplementary/Figure S2.pdf
- plants-775981-supplementary/Table S1.pdf
- plants-775981-supplementary/Table S2.pdf
- plants-775981-supplementary/Table S3.pdf
- plants-775981-supplementary/Table S4.pdf
